# Supplementary material for: Dual Signal Enhancement by Magnetic Separation and Split Aptamer for Ultrasensitive T-2 Toxin Detection
Source: Molecules. 2025 Jul 4;30(13):2853. doi: 10.3390/molecules30132853 (PMC12251544; doi:10.3390/molecules30132853)
Supplement: Supplementary file 1 [file molecules-30-02853-s001.zip]

Archive with 1 entries (1 files):
- molecules-3687014-supplementary.pdf
